# Supplementary material for: NbMLP43 Ubiquitination and Proteasomal Degradation via the Light Responsive Factor NbBBX24 to Promote Viral Infection
Source: Cells. 2023 Feb 11;12(4):590. doi: 10.3390/cells12040590 (PMC9954743; doi:10.3390/cells12040590)
Supplement: Supplementary file 1 [file cells-12-00590-s001.zip]

Archive with 3 entries (3 files):
- Supplemental figure.pdf
- Supplemental table S1.pdf
- Supplementary table S2.xlsx
