# Supplementary material for: NbMLP43 Ubiquitination and Proteasomal Degradation via the Light Responsive Factor NbBBX24 to Promote Viral Infection
Source: Cells. 2023 Feb 11;12(4):590. doi: 10.3390/cells12040590 (PMC9954743; doi:10.3390/cells12040590)
Supplement: Supplementary file 1 [file cells-12-00590-s001.zip › Supplementary table S2.xlsx]

## Sheet: Sheet1
				Table S2 Protein ubiquitination data after PVY infection.
Protein accession	Position	LB+PVY/LB+PBS Ratio	Regulated Type	LB+PVY/LB+PBS P value	Amino acid	Protein description	Localization probability	PEP	Score	Modified sequence	Charge	Mass error [ppm]	Subcellular localization	Biological Process	Cellular Component	Molecular Function	KEGG KO No.	KEGG Gene	KEGG pathway	IPR ID	Domain description
NbC25090256g0001.1	22	0.585	Down	0.0268	K	PR 10 type pathogenesis related protein	1	0.00251	119.03	K(1)VIEAFDPQKK	3	1.1212	extracellular	GO:0006952 defense response; GO:0050896 response to stimulus; GO:0006950 response to stress; GO:0009607 response to biotic stimulus;						IPR000916; IPR023393;	Bet v I/Major latex protein; START-like domain;
NbS00000109g0019.1	83	0.507	Down	0.0371	K	Remorin 1	1	0.00102	126.5	K(1)EGSIDRDAVLAR	3	-0.5738	cytoplasm							IPR005516; IPR005518;	Remorin, C-terminal; Remorin, N-terminal;
NbS00000109g0019.1	66	0.499	Down	0.0256	K	Remorin 1	1	2.63e-06	153	SDDSK(1)ALVVVEDK	2	-3.8819	cytoplasm							IPR005516; IPR005518;	Remorin, C-terminal; Remorin, N-terminal;
NbS00000247g0008.1	649	1.950	Up	0.0164	K	Plasma membrane ATPase 4	1	2.56e-07	137.39	LK(1)GLDIETIQQHYTV	3	0.12715	plasma membrane		GO:0031224 intrinsic component of membrane; GO:0016020 membrane; GO:0016021 integral component of membrane; GO:0044425 membrane part;	GO:0097159 organic cyclic compound binding; GO:1901363 heterocyclic compound binding; GO:1901265 nucleoside phosphate binding; GO:0005488 binding; GO:0043167 ion binding; GO:0043169 cation binding; GO:0046872 metal ion binding; GO:0000166 nucleotide binding; GO:0036094 small molecule binding;	K01535	PMA1; H+-transporting ATPase [EC:3.6.3.6]	nta00190 Oxidative phosphorylation - Nicotiana tabacum (common tobacco);	IPR004014; IPR023298; IPR023299; IPR008250; IPR023214;	Cation-transporting P-type ATPase, N-terminal; P-type ATPase, transmembrane domain; P-type ATPase, cytoplasmic domain N; P-type ATPase, A domain; HAD-like domain;
NbS00000987g0004.1	42	3.020	Up	0.00302	K	Chlorophyll a b binding protein 3C	1	1.17e-07	135.72	AK(1)PVSSGSPWYGPDR	2	-0.66988	chloroplast				K08912	LHCB1; light-harvesting complex II chlorophyll a/b binding protein 1	nta00196 Photosynthesis - antenna proteins - Nicotiana tabacum (common tobacco); nta01100 Metabolic pathways - Nicotiana tabacum (common tobacco);	IPR023329;	Chlorophyll a/b binding protein domain;
NbS00002087g0006.1	129	0.637	Down	0.0315	K	DEAD box ATP dependent RNA helicase 8	1	8.63e-14	129.05	YRTEDVTATK(1)GNEFEDYFLK	4	1.0518	peroxisome			GO:0005524 ATP binding; GO:1901265 nucleoside phosphate binding; GO:0001882 nucleoside binding; GO:0043167 ion binding; GO:0000166 nucleotide binding; GO:0097159 organic cyclic compound binding; GO:1901363 heterocyclic compound binding; GO:0032549 ribonucleoside binding; GO:0097367 carbohydrate derivative binding; GO:0032553 ribonucleotide binding; GO:0005488 binding; GO:0003676 nucleic acid bind…	K12614	DDX6; ATP-dependent RNA helicase DDX6/DHH1 [EC:3.6.4.13]	nta03018 RNA degradation - Nicotiana tabacum (common tobacco);	IPR011545; IPR014014; IPR014001; IPR027417; IPR001650;	DEAD/DEAH box helicase domain; RNA helicase, DEAD-box type, Q motif; Helicase superfamily 1/2, ATP-binding domain; P-loop containing nucleoside triphosphate hydrolase; Helicase, C-terminal;
NbS00002421g0007.1	203	0.413	Down	0.0269	K	Inositol 3 phosphate synthase	1	7.11e-07	169.93	K(1)EQIDQIIK	3	-0.036547	cytoplasm	GO:0016051 carbohydrate biosynthetic process; GO:1901615 organic hydroxy compound metabolic process; GO:0006066 alcohol metabolic process; GO:0006020 inositol metabolic process; GO:0006021 inositol biosynthetic process; GO:0008654 phospholipid biosynthetic process; GO:0044699 single-organism process; GO:0009058 biosynthetic process; GO:0044255 cellular lipid metabolic process; GO:0044237 cellular…		GO:0016872 intramolecular lyase activity; GO:0004512 inositol-3-phosphate synthase activity; GO:0016853 isomerase activity; GO:0003824 catalytic activity;	K01858	INO1; myo-inositol-1-phosphate synthase [EC:5.5.1.4]	nta00562 Inositol phosphate metabolism - Nicotiana tabacum (common tobacco); nta01100 Metabolic pathways - Nicotiana tabacum (common tobacco);	IPR013021; IPR016040;	Myo-inositol-1-phosphate synthase, GAPDH-like; NAD(P)-binding domain;
NbS00002421g0007.1	95	0.353	Down	0.00462	K	Inositol 3 phosphate synthase	1	2.06e-23	178.23	DK(1)VQQANYFGSLTQASTIR	3	-0.33468	cytoplasm	GO:0016051 carbohydrate biosynthetic process; GO:1901615 organic hydroxy compound metabolic process; GO:0006066 alcohol metabolic process; GO:0006020 inositol metabolic process; GO:0006021 inositol biosynthetic process; GO:0008654 phospholipid biosynthetic process; GO:0044699 single-organism process; GO:0009058 biosynthetic process; GO:0044255 cellular lipid metabolic process; GO:0044237 cellular…		GO:0016872 intramolecular lyase activity; GO:0004512 inositol-3-phosphate synthase activity; GO:0016853 isomerase activity; GO:0003824 catalytic activity;	K01858	INO1; myo-inositol-1-phosphate synthase [EC:5.5.1.4]	nta00562 Inositol phosphate metabolism - Nicotiana tabacum (common tobacco); nta01100 Metabolic pathways - Nicotiana tabacum (common tobacco);	IPR013021; IPR016040;	Myo-inositol-1-phosphate synthase, GAPDH-like; NAD(P)-binding domain;
NbS00002421g0007.1	396	0.466	Down	0.00226	K	Inositol 3 phosphate synthase	1	3.79e-05	140.17	YVPYVGDSK(1)R	2	-1.1971	cytoplasm	GO:0016051 carbohydrate biosynthetic process; GO:1901615 organic hydroxy compound metabolic process; GO:0006066 alcohol metabolic process; GO:0006020 inositol metabolic process; GO:0006021 inositol biosynthetic process; GO:0008654 phospholipid biosynthetic process; GO:0044699 single-organism process; GO:0009058 biosynthetic process; GO:0044255 cellular lipid metabolic process; GO:0044237 cellular…		GO:0016872 intramolecular lyase activity; GO:0004512 inositol-3-phosphate synthase activity; GO:0016853 isomerase activity; GO:0003824 catalytic activity;	K01858	INO1; myo-inositol-1-phosphate synthase [EC:5.5.1.4]	nta00562 Inositol phosphate metabolism - Nicotiana tabacum (common tobacco); nta01100 Metabolic pathways - Nicotiana tabacum (common tobacco);	IPR013021; IPR016040;	Myo-inositol-1-phosphate synthase, GAPDH-like; NAD(P)-binding domain;
NbS00002421g0007.1	308	0.602	Down	0.00811	K	Inositol 3 phosphate synthase	1	1.33e-77	219.97	NTLIGGDDFK(1)SGQTK	2	0.088682	cytoplasm	GO:0016051 carbohydrate biosynthetic process; GO:1901615 organic hydroxy compound metabolic process; GO:0006066 alcohol metabolic process; GO:0006020 inositol metabolic process; GO:0006021 inositol biosynthetic process; GO:0008654 phospholipid biosynthetic process; GO:0044699 single-organism process; GO:0009058 biosynthetic process; GO:0044255 cellular lipid metabolic process; GO:0044237 cellular…		GO:0016872 intramolecular lyase activity; GO:0004512 inositol-3-phosphate synthase activity; GO:0016853 isomerase activity; GO:0003824 catalytic activity;	K01858	INO1; myo-inositol-1-phosphate synthase [EC:5.5.1.4]	nta00562 Inositol phosphate metabolism - Nicotiana tabacum (common tobacco); nta01100 Metabolic pathways - Nicotiana tabacum (common tobacco);	IPR013021; IPR016040;	Myo-inositol-1-phosphate synthase, GAPDH-like; NAD(P)-binding domain;
NbS00002421g0007.1	224	0.354	Down	0.00439	K	Inositol 3 phosphate synthase	0.99783	0.00113	88.319	NK(0.002)VDK(0.998)VVVLWTANTER	3	0.32824	cytoplasm	GO:0016051 carbohydrate biosynthetic process; GO:1901615 organic hydroxy compound metabolic process; GO:0006066 alcohol metabolic process; GO:0006020 inositol metabolic process; GO:0006021 inositol biosynthetic process; GO:0008654 phospholipid biosynthetic process; GO:0044699 single-organism process; GO:0009058 biosynthetic process; GO:0044255 cellular lipid metabolic process; GO:0044237 cellular…		GO:0016872 intramolecular lyase activity; GO:0004512 inositol-3-phosphate synthase activity; GO:0016853 isomerase activity; GO:0003824 catalytic activity;	K01858	INO1; myo-inositol-1-phosphate synthase [EC:5.5.1.4]	nta00562 Inositol phosphate metabolism - Nicotiana tabacum (common tobacco); nta01100 Metabolic pathways - Nicotiana tabacum (common tobacco);	IPR013021; IPR016040;	Myo-inositol-1-phosphate synthase, GAPDH-like; NAD(P)-binding domain;
NbS00002677g0011.1	758	0.569	Down	0.00441	K	Outer envelope membrane protein	1	3.12e-05	136.49	DVK(1)GNPTEVYR	2	0.88009	chloroplast	GO:0045184 establishment of protein localization; GO:0006810 transport; GO:0046907 intracellular transport; GO:0070727 cellular macromolecule localization; GO:0051649 establishment of localization in cell; GO:0006886 intracellular protein transport; GO:0071702 organic substance transport; GO:0008104 protein localization; GO:0033036 macromolecule localization; GO:0034613 cellular protein localizat…	GO:0016020 membrane; GO:0019867 outer membrane;	GO:0022804 active transmembrane transporter activity; GO:0015405 P-P-bond-hydrolysis-driven transmembrane transporter activity; GO:0008565 protein transporter activity; GO:0022884 macromolecule transmembrane transporter activity; GO:0015399 primary active transmembrane transporter activity; GO:0022892 substrate-specific transporter activity; GO:0008320 protein transmembrane transporter activity; …				IPR000184;	Bacterial surface antigen (D15);
NbS00004083g0014.1	54	0.619	Down	0.036	K	UV excision repair protein RAD23	1	3.29e-19	193.22	VLK(1)DTTTLEENK	2	-0.27418	cytoplasm	GO:0033554 cellular response to stress; GO:0051603 proteolysis involved in cellular protein catabolic process; GO:0044257 cellular protein catabolic process; GO:0006725 cellular aromatic compound metabolic process; GO:0006259 DNA metabolic process; GO:0006289 nucleotide-excision repair; GO:0044267 cellular protein metabolic process; GO:0050896 response to stimulus; GO:0044237 cellular metabolic p…	GO:0043226 organelle; GO:0043231 intracellular membrane-bounded organelle; GO:0043229 intracellular organelle; GO:0005634 nucleus; GO:0044464 cell part; GO:0005622 intracellular; GO:0044424 intracellular part; GO:0043227 membrane-bounded organelle; GO:0005623 cell;	GO:0097159 organic cyclic compound binding; GO:1901363 heterocyclic compound binding; GO:0003677 DNA binding; GO:0003684 damaged DNA binding; GO:0005515 protein binding; GO:0005488 binding; GO:0003676 nucleic acid binding;	K10839	RAD23; UV excision repair protein RAD23	nta04141 Protein processing in endoplasmic reticulum - Nicotiana tabacum (common tobacco); nta03420 Nucleotide excision repair - Nicotiana tabacum (common tobacco);	IPR006636; IPR015940; IPR029071; IPR000626; IPR015360; IPR009060;	Heat shock chaperonin-binding; Ubiquitin-associated domain; Ubiquitin-related domain; Ubiquitin domain; XPC-binding domain; UBA-like;
NbS00004321g0109.1	3	0.556	Down	0.0229	K	---	1	4.93e-171	254.89	TK(1)EVEVATEQPTEFSAK	2	0.86469	plasma membrane	GO:0006810 transport; GO:0051179 localization; GO:0051234 establishment of localization;	GO:0016020 membrane;	GO:0005215 transporter activity;	K09872			IPR023271;	Aquaporin-like;
NbS00004414g0010.1	49	0.438	Down	0.00862	K	---	1	6.15e-20	142.58	VLAEAAQSQFNK(1)DSGNVDNK	3	-0.9424	mitochondria
NbS00004414g0010.1	138	0.543	Down	0.0136	K	---	1	6.87e-31	112.01	APTPAPAAADTDETK(1)APAPAPAAADTEETK	3	0.83204	mitochondria
NbS00004414g0010.1	58	0.554	Down	0.0212	K	---	1	0.000386	106.6	K(1)VAAAAADVLDAAQK	2	-0.27724	mitochondria
NbS00004956g0015.1	65	0.638	Down	0.0455	K	Ribulose bisphosphate carboxylase large chain	1	7.37e-38	211.48	LGLSAK(1)NYGR	3	0.23176	cytoplasm			GO:0000287 magnesium ion binding; GO:0043169 cation binding; GO:0046872 metal ion binding; GO:0005488 binding; GO:0043167 ion binding;				IPR000685;	Ribulose bisphosphate carboxylase, large subunit, C-terminal;
NbS00006116g0019.1	233	0.586	Down	0.0335	K	Catalase	0.999668	3.94e-05	86.573	FHWKPTCGVK(1)SLLEDEAAR	3	2.0132	peroxisome	GO:0008152 metabolic process; GO:0006950 response to stress; GO:0055114 oxidation-reduction process; GO:0044710 single-organism metabolic process; GO:0006979 response to oxidative stress; GO:0044699 single-organism process; GO:0050896 response to stimulus;		GO:0097159 organic cyclic compound binding; GO:1901363 heterocyclic compound binding; GO:0020037 heme binding; GO:0003824 catalytic activity; GO:0005488 binding; GO:0016209 antioxidant activity; GO:0004096 catalase activity; GO:0004601 peroxidase activity; GO:0046906 tetrapyrrole binding; GO:0016491 oxidoreductase activity; GO:0016684 oxidoreductase activity, acting on peroxide as acceptor;	K03781	katE; catalase [EC:1.11.1.6]	nta00380 Tryptophan metabolism - Nicotiana tabacum (common tobacco); nta04146 Peroxisome - Nicotiana tabacum (common tobacco); nta01200 Carbon metabolism - Nicotiana tabacum (common tobacco); nta00630 Glyoxylate and dicarboxylate metabolism - Nicotiana tabacum (common tobacco); nta01110 Biosynthesis of secondary metabolites - Nicotiana tabacum (common tobacco); nta04016 MAPK signaling pathway - p…	IPR020835; IPR011614; IPR010582;	Catalase-like domain; Catalase core domain; Catalase immune-responsive domain;
NbS00008692g0009.1	147	1.633	Up	0.0304	K	Diacylglycerol kinase 7	1	6.64e-05	145.83	FAALGDSCAK(1)VTR	2	0.19482	cytoplasm	GO:0007186 G-protein coupled receptor signaling pathway; GO:0050794 regulation of cellular process; GO:0044700 single organism signaling; GO:0007205 protein kinase C-activating G-protein coupled receptor signaling pathway; GO:0051716 cellular response to stimulus; GO:0007165 signal transduction; GO:0050789 regulation of biological process; GO:0007154 cell communication; GO:0044699 single-organism…		GO:0004143 diacylglycerol kinase activity; GO:0016301 kinase activity; GO:0016773 phosphotransferase activity, alcohol group as acceptor; GO:0003824 catalytic activity; GO:0016740 transferase activity; GO:0016772 transferase activity, transferring phosphorus-containing groups;	K00901	dgkA; diacylglycerol kinase (ATP) [EC:2.7.1.107]	nta04070 Phosphatidylinositol signaling system - Nicotiana tabacum (common tobacco); nta00561 Glycerolipid metabolism - Nicotiana tabacum (common tobacco); nta00564 Glycerophospholipid metabolism - Nicotiana tabacum (common tobacco); nta01110 Biosynthesis of secondary metabolites - Nicotiana tabacum (common tobacco); nta01100 Metabolic pathways - Nicotiana tabacum (common tobacco);	IPR001206; IPR016064; IPR000756;	Diacylglycerol kinase, catalytic domain; NAD kinase/diacylglycerol kinase-like domain; Diacylglycerol kinase, accessory domain;
NbS00010382g0016.1	241	0.661	Down	0.033	K	40S ribosomal protein S2 2	1	3.01e-06	129.17	TYGFLTPDFWK(1)ETR	3	-0.018434	endoplasmic reticulum	GO:0006518 peptide metabolic process; GO:0043043 peptide biosynthetic process; GO:0044267 cellular protein metabolic process; GO:0006807 nitrogen compound metabolic process; GO:0009058 biosynthetic process; GO:0043603 cellular amide metabolic process; GO:0044238 primary metabolic process; GO:1901566 organonitrogen compound biosynthetic process; GO:1901576 organic substance biosynthetic process; G…	GO:0005840 ribosome; GO:0043229 intracellular organelle; GO:0043232 intracellular non-membrane-bounded organelle; GO:0015935 small ribosomal subunit; GO:0044446 intracellular organelle part; GO:0005737 cytoplasm; GO:0032991 macromolecular complex; GO:0044424 intracellular part; GO:0005623 cell; GO:0044422 organelle part; GO:0043228 non-membrane-bounded organelle; GO:0043226 organelle; GO:0044391 …	GO:0097159 organic cyclic compound binding; GO:1901363 heterocyclic compound binding; GO:0003723 RNA binding; GO:0005488 binding; GO:0003676 nucleic acid binding; GO:0005198 structural molecule activity; GO:0003735 structural constituent of ribosome;	K02981	RP-S2e; small subunit ribosomal protein S2e	nta03010 Ribosome - Nicotiana tabacum (common tobacco);	IPR014720; IPR020568; IPR005324; IPR014721; IPR013810;	Double-stranded RNA-binding domain; Ribosomal protein S5 domain 2-type fold; Ribosomal protein S5, C-terminal; Ribosomal protein S5 domain 2-type fold, subgroup; Ribosomal protein S5, N-terminal;
NbS00011496g0008.1	550	0.548	Down	0.0212	K	Alanine aminotransferase	1	0.00107	104.09	AAEEAK(1)TAPDGFYAR	3	-0.3037	chloroplast	GO:0009058 biosynthetic process; GO:0008152 metabolic process;		GO:0097159 organic cyclic compound binding; GO:1901363 heterocyclic compound binding; GO:0003824 catalytic activity; GO:0005488 binding; GO:0043167 ion binding; GO:0043168 anion binding; GO:0048037 cofactor binding; GO:0030170 pyridoxal phosphate binding;	K00814	GPT; alanine transaminase [EC:2.6.1.2]	nta01200 Carbon metabolism - Nicotiana tabacum (common tobacco); nta00250 Alanine, aspartate and glutamate metabolism - Nicotiana tabacum (common tobacco); nta01230 Biosynthesis of amino acids - Nicotiana tabacum (common tobacco); nta00710 Carbon fixation in photosynthetic organisms - Nicotiana tabacum (common tobacco); nta00220 Arginine biosynthesis - Nicotiana tabacum (common tobacco); nta01210…	IPR004839; IPR015424; IPR015422; IPR015421;	Aminotransferase, class I/classII; Pyridoxal phosphate-dependent transferase; Pyridoxal phosphate-dependent transferase, major region, subdomain 2; Pyridoxal phosphate-dependent transferase, major region, subdomain 1;
NbS00017079g0006.1	85	0.583	Down	0.00729	K	---	1	1.36e-48	188.34	KEEPAAAPATETTTEVPVEK(1)TE	3	0.43773	nucleus
NbS00017498g0007.1	118	2.101	Up	0.031	K	40S ribosomal protein S12	1	4.11e-16	140.46	DYGEETEGLHIVQEYVK(1)SH	4	-0.72305	cytoplasm	GO:0006518 peptide metabolic process; GO:0043043 peptide biosynthetic process; GO:0044267 cellular protein metabolic process; GO:0006807 nitrogen compound metabolic process; GO:0009058 biosynthetic process; GO:0043603 cellular amide metabolic process; GO:0044238 primary metabolic process; GO:1901566 organonitrogen compound biosynthetic process; GO:1901576 organic substance biosynthetic process; G…	GO:0005840 ribosome; GO:0043226 organelle; GO:0043229 intracellular organelle; GO:0043232 intracellular non-membrane-bounded organelle; GO:0044464 cell part; GO:0005622 intracellular; GO:0005737 cytoplasm; GO:0032991 macromolecular complex; GO:0044424 intracellular part; GO:1990904 ribonucleoprotein complex; GO:0005623 cell; GO:0030529 intracellular ribonucleoprotein complex; GO:0044444 cytoplasm…	GO:0003735 structural constituent of ribosome; GO:0005198 structural molecule activity;	K02951	RP-S12e; small subunit ribosomal protein S12e	nta03010 Ribosome - Nicotiana tabacum (common tobacco);	IPR029064; IPR004038;	50S ribosomal protein L30e-like; Ribosomal protein L7Ae/L30e/S12e/Gadd45;
NbS00018854g0005.1	604	0.536	Down	0.000294	K	Phosphoenolpyruvate carboxylase 1	1	8.61e-52	218.15	EFGVK(1)LTMFHGR	3	-0.6766	cytoplasm	GO:0072350 tricarboxylic acid metabolic process; GO:0055114 oxidation-reduction process; GO:0044281 small molecule metabolic process; GO:0044763 single-organism cellular process; GO:0006099 tricarboxylic acid cycle; GO:0044699 single-organism process; GO:0044238 primary metabolic process; GO:0045333 cellular respiration; GO:0044237 cellular metabolic process; GO:0071704 organic substance metaboli…		GO:0016831 carboxy-lyase activity; GO:0016829 lyase activity; GO:0008964 phosphoenolpyruvate carboxylase activity; GO:0003824 catalytic activity; GO:0016830 carbon-carbon lyase activity; GO:0004611 phosphoenolpyruvate carboxykinase activity;	K01595	ppc; phosphoenolpyruvate carboxylase [EC:4.1.1.31]	nta01200 Carbon metabolism - Nicotiana tabacum (common tobacco); nta00620 Pyruvate metabolism - Nicotiana tabacum (common tobacco); nta00710 Carbon fixation in photosynthetic organisms - Nicotiana tabacum (common tobacco); nta01100 Metabolic pathways - Nicotiana tabacum (common tobacco);	IPR015813;	Pyruvate/Phosphoenolpyruvate kinase-like domain;
NbS00019818g0001.1	135	1.713	Up	0.0459	K	Oxygen evolving enhancer protein 1 of photosystem II	1	0.00117	81.327	YNANK(1)FCLEPTSFTVK	3	0.35118	chloroplast	GO:0050794 regulation of cellular process; GO:0043467 regulation of generation of precursor metabolites and energy; GO:0008152 metabolic process; GO:0050789 regulation of biological process; GO:0042549 photosystem II stabilization; GO:0019222 regulation of metabolic process; GO:0031323 regulation of cellular metabolic process; GO:0044237 cellular metabolic process; GO:0009987 cellular process; GO…	GO:0016020 membrane; GO:0009523 photosystem II; GO:0019898 extrinsic component of membrane; GO:0098796 membrane protein complex; GO:0009654 photosystem II oxygen evolving complex; GO:0042651 thylakoid membrane; GO:0031224 intrinsic component of membrane; GO:0032991 macromolecular complex; GO:0044424 intracellular part; GO:0005623 cell; GO:0016021 integral component of membrane; GO:0034357 photosy…	GO:0043169 cation binding; GO:0046872 metal ion binding; GO:0005509 calcium ion binding; GO:0005488 binding; GO:0043167 ion binding;	K02716	psbO; photosystem II oxygen-evolving enhancer protein 1	nta00195 Photosynthesis - Nicotiana tabacum (common tobacco); nta01100 Metabolic pathways - Nicotiana tabacum (common tobacco);	IPR011250;	Outer membrane protein/outer membrane enzyme PagP, beta-barrel;
NbS00020793g0003.1	355	1.643	Up	0.025	K	30S ribosomal protein S5	1	6.77e-21	130.77	PASK(1)VIVYTTEEAAPETVQA	2	-0.015085	cytoplasm	GO:0006518 peptide metabolic process; GO:0043043 peptide biosynthetic process; GO:0044267 cellular protein metabolic process; GO:0006807 nitrogen compound metabolic process; GO:0009058 biosynthetic process; GO:0043603 cellular amide metabolic process; GO:0044238 primary metabolic process; GO:1901566 organonitrogen compound biosynthetic process; GO:1901576 organic substance biosynthetic process; G…	GO:0005840 ribosome; GO:0043229 intracellular organelle; GO:0043232 intracellular non-membrane-bounded organelle; GO:0015935 small ribosomal subunit; GO:0044446 intracellular organelle part; GO:0005737 cytoplasm; GO:0032991 macromolecular complex; GO:0044424 intracellular part; GO:0005623 cell; GO:0044422 organelle part; GO:0043228 non-membrane-bounded organelle; GO:0043226 organelle; GO:0044391 …	GO:0097159 organic cyclic compound binding; GO:1901363 heterocyclic compound binding; GO:0003723 RNA binding; GO:0005488 binding; GO:0003676 nucleic acid binding; GO:0005198 structural molecule activity; GO:0003735 structural constituent of ribosome;	K02981	RP-S2e; small subunit ribosomal protein S2e	nta03010 Ribosome - Nicotiana tabacum (common tobacco);	IPR014720; IPR005324; IPR020568; IPR014721; IPR013810;	Double-stranded RNA-binding domain; Ribosomal protein S5, C-terminal; Ribosomal protein S5 domain 2-type fold; Ribosomal protein S5 domain 2-type fold, subgroup; Ribosomal protein S5, N-terminal;
NbS00021924g0111.1	170	0.460	Down	0.022	K	---	1	1.03e-07	119.51	K(1)SEYVEPVSEYGSGYGR	3	-0.47542	nucleus
NbS00024985g0012.1	109	1.565	Up	0.00316	K	1 aminocyclopropane 1 carboxylate oxidase	1	6.42e-24	181.72	HLPVSTVYEVPDLEDK(1)YR	2	0.67716	cytoplasm	GO:0044699 single-organism process; GO:0008152 metabolic process; GO:0055114 oxidation-reduction process; GO:0044710 single-organism metabolic process;		GO:0003824 catalytic activity; GO:0016491 oxidoreductase activity;	K05933	E1.14.17.4; aminocyclopropanecarboxylate oxidase [EC:1.14.17.4]	nta00270 Cysteine and methionine metabolism - Nicotiana tabacum (common tobacco); nta01110 Biosynthesis of secondary metabolites - Nicotiana tabacum (common tobacco); nta01100 Metabolic pathways - Nicotiana tabacum (common tobacco);	IPR027443; IPR005123; IPR026992;	Isopenicillin N synthase-like; Oxoglutarate/iron-dependent dioxygenase; Non-haem dioxygenase N-terminal domain;
NbS00025273g0005.1	507	2.136	Up	0.000616	K	Phosphoinositide phospholipase C 2	1	1.17e-07	135.72	TK(1)TLEDNWIPTWDEK	2	0.64851	mitochondria	GO:0050794 regulation of cellular process; GO:0044700 single organism signaling; GO:0051716 cellular response to stimulus; GO:0035556 intracellular signal transduction; GO:0044699 single-organism process; GO:0044238 primary metabolic process; GO:0023052 signaling; GO:0050896 response to stimulus; GO:0071704 organic substance metabolic process; GO:0007165 signal transduction; GO:0008152 metabolic …		GO:0004435 phosphatidylinositol phospholipase C activity; GO:0003824 catalytic activity; GO:0042578 phosphoric ester hydrolase activity; GO:0004629 phospholipase C activity; GO:0005488 binding; GO:0016788 hydrolase activity, acting on ester bonds; GO:0004620 phospholipase activity; GO:0005515 protein binding; GO:0016787 hydrolase activity; GO:0008081 phosphoric diester hydrolase activity; GO:0016…	K05857	PLCD; phosphatidylinositol phospholipase C, delta [EC:3.1.4.11]	nta04070 Phosphatidylinositol signaling system - Nicotiana tabacum (common tobacco); nta04933 AGE-RAGE signaling pathway in diabetic complications - Nicotiana tabacum (common tobacco); nta00562 Inositol phosphate metabolism - Nicotiana tabacum (common tobacco); nta01100 Metabolic pathways - Nicotiana tabacum (common tobacco);	IPR015359; IPR000909; IPR017946; IPR011992; IPR000008; IPR001711;	Phosphoinositide-specific phospholipase C, EF-hand-like domain; Phosphatidylinositol-specific phospholipase C, X domain; PLC-like phosphodiesterase, TIM beta/alpha-barrel domain; EF-hand domain pair; C2 domain; Phospholipase C, phosphatidylinositol-specific, Y domain;
NbS00027201g0002.1	176	0.627	Down	0.00957	K	Ribulose bisphosphate carboxylase small chain chloroplast...	1	0.0146	81.239	QVQCISFIAYK(1)PEGY	2	-0.27174	chloroplast				K01602	rbcS; ribulose-bisphosphate carboxylase small chain [EC:4.1.1.39]	nta01200 Carbon metabolism - Nicotiana tabacum (common tobacco); nta00630 Glyoxylate and dicarboxylate metabolism - Nicotiana tabacum (common tobacco); nta00710 Carbon fixation in photosynthetic organisms - Nicotiana tabacum (common tobacco); nta01100 Metabolic pathways - Nicotiana tabacum (common tobacco);	IPR024680; IPR000894;	Ribulose-1,5-bisphosphate carboxylase small subunit, N-terminal; Ribulose bisphosphate carboxylase small chain, domain;
NbS00027615g0006.1	236	1.879	Up	0.0167	K	Porin_voltage dependent anion selective channel protein	1	2.26e-12	123.92	VNNFGK(1)ASALLQHEWRPK	5	0.79369	mitochondria	GO:0006820 anion transport; GO:0006810 transport; GO:0055085 transmembrane transport; GO:0050789 regulation of biological process; GO:0032879 regulation of localization; GO:0051049 regulation of transport; GO:0006811 ion transport; GO:0044070 regulation of anion transport; GO:0043269 regulation of ion transport; GO:0051179 localization; GO:0065007 biological regulation; GO:0051234 establishment o…	GO:0016020 membrane; GO:0043229 intracellular organelle; GO:0019867 outer membrane; GO:0044429 mitochondrial part; GO:0098588 bounding membrane of organelle; GO:0031090 organelle membrane; GO:0005741 mitochondrial outer membrane; GO:0005737 cytoplasm; GO:0044446 intracellular organelle part; GO:0031967 organelle envelope; GO:0044424 intracellular part; GO:0005623 cell; GO:0044422 organelle part; …	GO:0015075 ion transmembrane transporter activity; GO:0022803 passive transmembrane transporter activity; GO:0005253 anion channel activity; GO:0022892 substrate-specific transporter activity; GO:0015267 channel activity; GO:0022891 substrate-specific transmembrane transporter activity; GO:0005244 voltage-gated ion channel activity; GO:0008308 voltage-gated anion channel activity; GO:0022838 subs…	K15040			IPR023614;	Porin domain;
NbS00029438g0007.1	16	1.531	Up	0.0365	K	Ankyrin repeat domain containing protein 2	1	2.23e-05	108.14	VLPTASADEK(1)SGASENK	3	1.5156	nucleus			GO:0005515 protein binding; GO:0005488 binding;				IPR020683;	Ankyrin repeat-containing domain;
NbS00031941g0018.1	8	3.039	Up	0.0253	K	30S ribosomal protein S10	1	1.73e-58	192.22	AAYAAMK(1)PTK(1)PGLEEPQEQIHK	3	0.67751	cytoplasm	GO:0006518 peptide metabolic process; GO:0043043 peptide biosynthetic process; GO:0044267 cellular protein metabolic process; GO:0006807 nitrogen compound metabolic process; GO:0009058 biosynthetic process; GO:0043603 cellular amide metabolic process; GO:0044238 primary metabolic process; GO:1901566 organonitrogen compound biosynthetic process; GO:1901576 organic substance biosynthetic process; G…	GO:0005840 ribosome; GO:0043229 intracellular organelle; GO:0043232 intracellular non-membrane-bounded organelle; GO:0015935 small ribosomal subunit; GO:0044446 intracellular organelle part; GO:0005737 cytoplasm; GO:0032991 macromolecular complex; GO:0044424 intracellular part; GO:0005623 cell; GO:0044422 organelle part; GO:0043228 non-membrane-bounded organelle; GO:0043226 organelle; GO:0044391 …	GO:0097159 organic cyclic compound binding; GO:1901363 heterocyclic compound binding; GO:0003723 RNA binding; GO:0005488 binding; GO:0003676 nucleic acid binding; GO:0005198 structural molecule activity; GO:0003735 structural constituent of ribosome;	K02969	RP-S20e; small subunit ribosomal protein S20e	nta03010 Ribosome - Nicotiana tabacum (common tobacco);	IPR027486;	Ribosomal protein S10 domain;
NbS00031941g0018.1	11	1.959	Up	0.00334	K	30S ribosomal protein S10	1	2.96e-59	194.1	PTK(1)PGLEEPQEQIHK	4	-0.70799	cytoplasm	GO:0006518 peptide metabolic process; GO:0043043 peptide biosynthetic process; GO:0044267 cellular protein metabolic process; GO:0006807 nitrogen compound metabolic process; GO:0009058 biosynthetic process; GO:0043603 cellular amide metabolic process; GO:0044238 primary metabolic process; GO:1901566 organonitrogen compound biosynthetic process; GO:1901576 organic substance biosynthetic process; G…	GO:0005840 ribosome; GO:0043229 intracellular organelle; GO:0043232 intracellular non-membrane-bounded organelle; GO:0015935 small ribosomal subunit; GO:0044446 intracellular organelle part; GO:0005737 cytoplasm; GO:0032991 macromolecular complex; GO:0044424 intracellular part; GO:0005623 cell; GO:0044422 organelle part; GO:0043228 non-membrane-bounded organelle; GO:0043226 organelle; GO:0044391 …	GO:0097159 organic cyclic compound binding; GO:1901363 heterocyclic compound binding; GO:0003723 RNA binding; GO:0005488 binding; GO:0003676 nucleic acid binding; GO:0005198 structural molecule activity; GO:0003735 structural constituent of ribosome;	K02969	RP-S20e; small subunit ribosomal protein S20e	nta03010 Ribosome - Nicotiana tabacum (common tobacco);	IPR027486;	Ribosomal protein S10 domain;
NbS00032594g0011.1	558	0.507	Down	0.0178	K	Dynamin protein ARC5	1	2.31e-41	179.92	TDVK(1)LSHLASGNDSNTSTQTTETR	3	-0.32433	nucleus			GO:1901265 nucleoside phosphate binding; GO:0001882 nucleoside binding; GO:0043167 ion binding; GO:0016817 hydrolase activity, acting on acid anhydrides; GO:0016787 hydrolase activity; GO:0000166 nucleotide binding; GO:0017111 nucleoside-triphosphatase activity; GO:0097159 organic cyclic compound binding; GO:1901363 heterocyclic compound binding; GO:0032549 ribonucleoside binding; GO:0097367 carb…				IPR030381; IPR001401; IPR027417;	Dynamin-type guanine nucleotide-binding (G) domain; Dynamin, GTPase domain; P-loop containing nucleoside triphosphate hydrolase;
NbS00032860g0002.1	38	1.551	Up	0.0314	K	Major latex protein	1	0.000844	90.259	SNPHQTSTMSPDK(1)IK	3	0.21754	cytoplasm	GO:0006952 defense response; GO:0050896 response to stimulus; GO:0006950 response to stress; GO:0009607 response to biotic stimulus;						IPR000916; IPR023393;	Bet v I/Major latex protein; START-like domain;
NbS00035486g0001.1	212	1.540	Up	0.0175	K	Fructose 1 6 bisphosphatase class 1	1	1.03e-25	195.72	NWDGPTSK(1)YVQNCK	2	-0.45973	chloroplast	GO:0008152 metabolic process; GO:0005975 carbohydrate metabolic process; GO:0044238 primary metabolic process; GO:0071704 organic substance metabolic process;		GO:0019203 carbohydrate phosphatase activity; GO:0042578 phosphoric ester hydrolase activity; GO:0003824 catalytic activity; GO:0016791 phosphatase activity; GO:0016788 hydrolase activity, acting on ester bonds; GO:0016787 hydrolase activity; GO:0050308 sugar-phosphatase activity; GO:0042132 fructose 1,6-bisphosphate 1-phosphatase activity;	K03841	FBP; fructose-1,6-bisphosphatase I [EC:3.1.3.11]	nta01200 Carbon metabolism - Nicotiana tabacum (common tobacco); nta00030 Pentose phosphate pathway - Nicotiana tabacum (common tobacco); nta00051 Fructose and mannose metabolism - Nicotiana tabacum (common tobacco); nta00710 Carbon fixation in photosynthetic organisms - Nicotiana tabacum (common tobacco); nta01110 Biosynthesis of secondary metabolites - Nicotiana tabacum (common tobacco); nta000…	IPR033391;	Fructose-1-6-bisphosphatase class I, N-terminal;
NbS00037999g0007.1	624	2.124	Up	0.0342	K	Phenylalanine ammonia lyase	1	0.00247	97.734	AMLPK(1)EVESAR	3	0.10666	chloroplast	GO:1902222 erythrose 4-phosphate/phosphoenolpyruvate family amino acid catabolic process; GO:1901606 alpha-amino acid catabolic process; GO:0006725 cellular aromatic compound metabolic process; GO:0044699 single-organism process; GO:0044237 cellular metabolic process; GO:0071704 organic substance metabolic process; GO:0006559 L-phenylalanine catabolic process; GO:0008152 metabolic process; GO:000…	GO:0044424 intracellular part; GO:0005623 cell; GO:0044464 cell part; GO:0005622 intracellular; GO:0005737 cytoplasm;	GO:0016829 lyase activity; GO:0016840 carbon-nitrogen lyase activity; GO:0016841 ammonia-lyase activity; GO:0003824 catalytic activity;	K10775	PAL; phenylalanine ammonia-lyase [EC:4.3.1.24]	nta00940 Phenylpropanoid biosynthesis - Nicotiana tabacum (common tobacco); nta01110 Biosynthesis of secondary metabolites - Nicotiana tabacum (common tobacco); nta00360 Phenylalanine metabolism - Nicotiana tabacum (common tobacco); nta01100 Metabolic pathways - Nicotiana tabacum (common tobacco);	IPR024083; IPR008948; IPR023144;	Fumarase/histidase, N-terminal; L-Aspartase-like; Phenylalanine ammonia-lyase, shielding domain;
NbS00040664g0008.1	295	1.799	Up	0.00395	K	Mitochondrial porin Voltage dependent anion channel outer...	1	0.000489	74.726	LNNHGK(1)LGALLQHELIPK	4	0.62147	chloroplast	GO:0006810 transport; GO:0055085 transmembrane transport; GO:0051179 localization; GO:0051234 establishment of localization;	GO:0016020 membrane; GO:0043229 intracellular organelle; GO:0019867 outer membrane; GO:0044429 mitochondrial part; GO:0098588 bounding membrane of organelle; GO:0031090 organelle membrane; GO:0005741 mitochondrial outer membrane; GO:0005737 cytoplasm; GO:0044446 intracellular organelle part; GO:0031967 organelle envelope; GO:0044424 intracellular part; GO:0005623 cell; GO:0044422 organelle part; …		K15040			IPR023614;	Porin domain;
NbS00046481g0008.1	114	0.629	Down	0.0219	K	Cell division cycle protein 48	1	2.43e-07	116.86	LGDVVSVHQCPDVK(1)YGK	3	-1.4822	cytoplasm			GO:0005524 ATP binding; GO:1901265 nucleoside phosphate binding; GO:0001882 nucleoside binding; GO:0043167 ion binding; GO:0000166 nucleotide binding; GO:0097159 organic cyclic compound binding; GO:1901363 heterocyclic compound binding; GO:0032549 ribonucleoside binding; GO:0097367 carbohydrate derivative binding; GO:0032553 ribonucleotide binding; GO:0005488 binding; GO:0032550 purine ribonucleo…	K13525	VCP; transitional endoplasmic reticulum ATPase	nta04141 Protein processing in endoplasmic reticulum - Nicotiana tabacum (common tobacco);	IPR029067; IPR003959; IPR003593; IPR009010; IPR004201; IPR027417; IPR003338;	CDC48 domain 2-like; ATPase, AAA-type, core; AAA+ ATPase domain; Aspartate decarboxylase-like domain; CDC48, domain 2; P-loop containing nucleoside triphosphate hydrolase; CDC48, N-terminal subdomain;
NbS00050671g0012.1	42	4.628	Up	0.00507	K	Chlorophyll a b binding protein 37 chloroplastic	1	2.52e-85	219.53	TVK(1)SAPQSIWYGEDRPK	4	1.0247	chloroplast				K08913	LHCB2; light-harvesting complex II chlorophyll a/b binding protein 2	nta00196 Photosynthesis - antenna proteins - Nicotiana tabacum (common tobacco); nta01100 Metabolic pathways - Nicotiana tabacum (common tobacco);	IPR023329;	Chlorophyll a/b binding protein domain;
NbS00054564g0008.1	628	0.483	Down	0.041	K	Phosphoenolpyruvate carboxylase	1	3.45e-29	203.03	EHGVK(1)LTMFHGR	2	-1.1242	cytoplasm	GO:0072350 tricarboxylic acid metabolic process; GO:0055114 oxidation-reduction process; GO:0044281 small molecule metabolic process; GO:0044763 single-organism cellular process; GO:0006099 tricarboxylic acid cycle; GO:0044699 single-organism process; GO:0044238 primary metabolic process; GO:0045333 cellular respiration; GO:0044237 cellular metabolic process; GO:0071704 organic substance metaboli…		GO:0016831 carboxy-lyase activity; GO:0016829 lyase activity; GO:0008964 phosphoenolpyruvate carboxylase activity; GO:0003824 catalytic activity; GO:0016830 carbon-carbon lyase activity; GO:0004611 phosphoenolpyruvate carboxykinase activity;	K01595	ppc; phosphoenolpyruvate carboxylase [EC:4.1.1.31]	nta01200 Carbon metabolism - Nicotiana tabacum (common tobacco); nta00620 Pyruvate metabolism - Nicotiana tabacum (common tobacco); nta00710 Carbon fixation in photosynthetic organisms - Nicotiana tabacum (common tobacco); nta01100 Metabolic pathways - Nicotiana tabacum (common tobacco);	IPR015813;	Pyruvate/Phosphoenolpyruvate kinase-like domain;
